# Supplementary material for: Myocardial function in patients with anomalous left coronary artery from the pulmonary artery syndrome: A long-term speckle tracking echocardiographic study
Source: PLoS One. 2019 Oct 15;14(10):e0223227. doi: 10.1371/journal.pone.0223227 (PMC6793868; doi:10.1371/journal.pone.0223227)
Supplement: S1 Table — (ZIP) [file pone.0223227.s001.zip]

Archive with 3 entries (2 files):
- S1 Table.docx..docx
- __MACOSX/
- __MACOSX/._S1 Table.docx..docx
